# Supplementary material for: ﻿Rhododendron mulunense (Ericaceae), a new species from the karst mountains of Guangxi and Guizhou provinces, China
Source: PhytoKeys. 2026 Jan 8;269:99–112. doi: 10.3897/phytokeys.269.175011 (PMC12809149; doi:10.3897/phytokeys.269.175011)
Supplement: XML Treatment for Rhododendron mulunense [file phytokeys.269.175011-treatment1.xml]

<!DOCTYPE tp:taxon-treatment
  PUBLIC "-//TaxonX//DTD Taxonomic Treatment Publishing DTD v0 20100105//EN" "tax-treatment-NSO.dtd">
<tp:taxon-treatment xmlns:tp="http://www.plazi.org/taxpub"><tp:treatment-meta><kwd-group><label>Taxon classification</label><kwd>
              <named-content content-type="kingdom">Plantae</named-content>
            </kwd><kwd>
              <named-content content-type="order">Ericales</named-content>
            </kwd><kwd>
              <named-content content-type="family">Ericaceae</named-content>
            </kwd></kwd-group><mixed-citation publication-type="journal"><person-group><name><surname>Hou</surname><given-names>Ying</given-names></name><name><surname>Huang</surname><given-names>Yu-Song</given-names></name><name><surname>Luo</surname><given-names>Liu-Juan</given-names></name><name><surname>Chen</surname><given-names>Zheng-Ren</given-names></name><name><surname>Mao</surname><given-names>Xing-Xing</given-names></name></person-group><article-title>﻿<italic><tp:taxon-name><tp:taxon-name-part taxon-name-part-type="genus" reg="Rhododendron">Rhododendron</tp:taxon-name-part> <tp:taxon-name-part taxon-name-part-type="species" reg="mulunense">mulunense</tp:taxon-name-part></tp:taxon-name></italic> (<tp:taxon-name><tp:taxon-name-part taxon-name-part-type="family">Ericaceae</tp:taxon-name-part></tp:taxon-name>), a new species from the karst mountains of Guangxi and Guizhou provinces, China</article-title><source>PhytoKeys</source><day>08</day><month>01</month><year>2026</year><volume>269</volume><fpage>99</fpage><lpage>112</lpage><pub-id pub-id-type="doi">10.3897/phytokeys.269.175011</pub-id></mixed-citation></tp:treatment-meta><tp:nomenclature><label>﻿</label><tp:taxon-name><object-id xmlns:xlink="http://www.w3.org/1999/xlink" content-type="arpha" xlink:type="simple">13369960-870B-5345-83A5-6540EBDEEDD2</object-id>
            <tp:taxon-name-part taxon-name-part-type="genus" reg="Rhododendron">Rhododendron</tp:taxon-name-part>
            <tp:taxon-name-part taxon-name-part-type="species" reg="mulunense">mulunense</tp:taxon-name-part>
            <object-id xmlns:xlink="http://www.w3.org/1999/xlink" content-type="ipni" xlink:type="simple">urn:lsid:ipni.org:names:77374716-1</object-id>
          </tp:taxon-name><tp:taxon-authority>Y.S.Huang &amp; X.X.Mao</tp:taxon-authority><tp:taxon-status xmlns:xlink="http://www.w3.org/1999/xlink" xlink:type="simple">sp. nov.</tp:taxon-status><xref ref-type="fig" rid="F1">Figs 1</xref><xref ref-type="fig" rid="F2">, 2</xref><xref ref-type="fig" rid="F3">, 3</xref><xref ref-type="fig" rid="F4">, 4 (A–C)</xref></tp:nomenclature><tp:treatment-sec sec-type="material" id="SECID0EHNAC"><title>Type.</title><p>China. • Guangxi: Hechi City, Huanjiang County, Mulun National Nature Reserve, <named-content xmlns:xlink="http://www.w3.org/1999/xlink" content-type="dwc:verbatimCoordinates" xlink:type="simple"><named-content content-type="geo-json" specific-use="{&#34;type&#34;:&#34;Point&#34;,&#34;coordinates&#34;:[107.950000,25.100000]}" id="NCID0EQNAC" xlink:type="simple">25°06'N, 107°57'E</named-content></named-content>, on the limestone under sparse forest, in summits of karst mountains, elev. 641 m, 3 March 2021, <italic>Ying Qin et al., GXQY20210303021</italic> (<bold><italic>holotype</italic></bold>: <named-content xmlns:xlink="http://www.w3.org/1999/xlink" content-type="dwc:institutional_code" xlink:title="Guangxi Institute of Botany" xlink:href="http://grbio.org/institution/guangxi-institute-botany" xlink:type="simple">IBK</named-content>! 00470814, <bold><italic>isotype</italic></bold>: <named-content xmlns:xlink="http://www.w3.org/1999/xlink" content-type="dwc:institutional_code" xlink:title="Guangxi Institute of Botany" xlink:href="http://grbio.org/institution/guangxi-institute-botany" xlink:type="simple">IBK</named-content>! 00470813) (Fig. <xref ref-type="fig" rid="F1">1</xref>)</p><fig id="F1" position="float" orientation="portrait"><object-id xmlns:xlink="http://www.w3.org/1999/xlink" content-type="doi" xlink:type="simple">10.3897/phytokeys.269.175011.figure1</object-id><object-id xmlns:xlink="http://www.w3.org/1999/xlink" content-type="arpha" xlink:type="simple">FA086DF1-4A79-57A5-8505-7272E3A3E870</object-id><label>Figure 1.</label><caption><p>Holotype specimen of <italic><tp:taxon-name><tp:taxon-name-part taxon-name-part-type="genus" reg="Rhododendron">Rhododendron</tp:taxon-name-part> <tp:taxon-name-part taxon-name-part-type="species" reg="mulunense">mulunense</tp:taxon-name-part></tp:taxon-name></italic> (<named-content xmlns:xlink="http://www.w3.org/1999/xlink" content-type="dwc:institutional_code" xlink:title="Guangxi Institute of Botany" xlink:href="http://grbio.org/institution/guangxi-institute-botany" xlink:type="simple">IBK</named-content>).</p></caption><graphic xmlns:xlink="http://www.w3.org/1999/xlink" xlink:href="phytokeys-269-099_article-175011__-g001.jpg" position="float" orientation="portrait" xlink:type="simple" id="oo_1507192.jpg"><uri content-type="original_file" xlink:type="simple">https://binary.pensoft.net/fig/1507192</uri></graphic></fig></tp:treatment-sec><tp:treatment-sec sec-type="diagnosis" id="SECID0EFPAC"><title>Diagnosis.</title><p>Resembles <italic><tp:taxon-name><tp:taxon-name-part taxon-name-part-type="genus" reg="Rhododendron">Rhododendron</tp:taxon-name-part> <tp:taxon-name-part taxon-name-part-type="species" reg="wumingense">wumingense</tp:taxon-name-part></tp:taxon-name></italic> Fang but distinguishable by the absence of indumentum on young shoots, leaf margins, and petioles (vs. sparsely setose), longer and larger leaves (4.2–7.4 × 2.3–3.8 vs. 3.5–4.5 × 1.8–2.4 cm), relatively sparser scales on abaxial leaf surfaces (1–4 vs. 1–3 × their own diameter apart), corollas that are tubular funneled (vs. broadly funneled), longer and wider (5.9–7.5 × 4.7–7 vs. 3.1–4.5 × 3.3–4.9 cm) with slender tubes (2.9–3.9 × 0.5–1.2 vs. 1.9–2.5 × 1.7–2.4 cm), outer surface of corolla tubes white flushed with pink (vs. yellowish green) and pubescent but not scaly (vs. sparsely scaly and hairless) (Figs <xref ref-type="fig" rid="F1">1</xref>, <xref ref-type="fig" rid="F2">2</xref>, <xref ref-type="fig" rid="F4">4</xref>; Table <xref ref-type="table" rid="T1">1</xref>).</p><table-wrap id="T1" position="float" orientation="portrait"><label>Table 1.</label><caption><p>Comparisons of morphological characteristics, phenology, and geographic distributions of <italic><tp:taxon-name><tp:taxon-name-part taxon-name-part-type="genus" reg="Rhododendron">Rhododendron</tp:taxon-name-part> <tp:taxon-name-part taxon-name-part-type="species" reg="mulunense">mulunense</tp:taxon-name-part></tp:taxon-name></italic> and similar species.</p></caption><table id="TID0ERFBG" rules="all"><tbody><tr><th rowspan="1" colspan="1">Characters</th><th rowspan="1" colspan="1">
                    <italic>
                      <tp:taxon-name><tp:taxon-name-part taxon-name-part-type="genus" reg="Rhododendron">R.</tp:taxon-name-part> <tp:taxon-name-part taxon-name-part-type="species" reg="mulunense">mulunense</tp:taxon-name-part></tp:taxon-name>
                    </italic>
                  </th><th rowspan="1" colspan="1">
                    <italic>
                      <tp:taxon-name><tp:taxon-name-part taxon-name-part-type="genus" reg="Rhododendron">R.</tp:taxon-name-part> <tp:taxon-name-part taxon-name-part-type="species" reg="wumingense">wumingense</tp:taxon-name-part></tp:taxon-name>
                    </italic>
                  </th><th rowspan="1" colspan="1">
                    <italic>
                      <tp:taxon-name><tp:taxon-name-part taxon-name-part-type="genus" reg="Rhododendron">R.</tp:taxon-name-part> <tp:taxon-name-part taxon-name-part-type="species" reg="pachypodum">pachypodum</tp:taxon-name-part></tp:taxon-name>
                    </italic>
                  </th><th rowspan="1" colspan="1">
                    <tp:taxon-name><tp:taxon-name-part taxon-name-part-type="genus" reg="Rhododendron">R.</tp:taxon-name-part> <tp:taxon-name-part taxon-name-part-type="species" reg="ciliicalyx">ciliicalyx</tp:taxon-name-part> <tp:taxon-name-part taxon-name-part-type="infraspecific-rank">subsp.</tp:taxon-name-part> <tp:taxon-name-part taxon-name-part-type="subspecies" reg="lyi">lyi</tp:taxon-name-part></tp:taxon-name>
                  </th><th rowspan="1" colspan="1">
                    <italic>
                      <tp:taxon-name><tp:taxon-name-part taxon-name-part-type="genus" reg="Rhododendron">R.</tp:taxon-name-part> <tp:taxon-name-part taxon-name-part-type="species" reg="liliiflorum">liliiflorum</tp:taxon-name-part></tp:taxon-name>
                    </italic>
                  </th><th rowspan="1" colspan="1">
                    <italic>
                      <tp:taxon-name><tp:taxon-name-part taxon-name-part-type="genus" reg="Rhododendron">R.</tp:taxon-name-part> <tp:taxon-name-part taxon-name-part-type="species" reg="levinei">levinei</tp:taxon-name-part></tp:taxon-name>
                    </italic>
                  </th><th rowspan="1" colspan="1">
                    <italic>
                      <tp:taxon-name><tp:taxon-name-part taxon-name-part-type="genus" reg="Rhododendron">R.</tp:taxon-name-part> <tp:taxon-name-part taxon-name-part-type="species" reg="kiangsiense">kiangsiense</tp:taxon-name-part></tp:taxon-name>
                    </italic>
                  </th></tr><tr><td rowspan="1" colspan="1">Young shoot</td><td rowspan="1" colspan="1">hairless</td><td rowspan="1" colspan="1">sparsely setose</td><td rowspan="1" colspan="1">hairless</td><td rowspan="1" colspan="1">densely setose</td><td rowspan="1" colspan="1">hairless</td><td rowspan="1" colspan="1">sparsely setose</td><td rowspan="1" colspan="1">hairless</td></tr><tr><td rowspan="1" colspan="1">Leaf shape</td><td rowspan="1" colspan="1">elliptic, oblong-lanceolate</td><td rowspan="1" colspan="1">elliptic, oblong-obovate</td><td rowspan="1" colspan="1">oblong-lanceolate, obovate</td><td rowspan="1" colspan="1">oblong-lanceolate, narrowly obovate</td><td rowspan="1" colspan="1">oblong</td><td rowspan="1" colspan="1">elliptic, elliptic-obovate</td><td rowspan="1" colspan="1">oblong-elliptic</td></tr><tr><td rowspan="1" colspan="1">Leaf size (cm)</td><td rowspan="1" colspan="1">4.2–7.4 × 2.3–3.8</td><td rowspan="1" colspan="1">3.5–4.5 × 1.8–2.4</td><td rowspan="1" colspan="1">5.8–10.9 × 2.4–5.3</td><td rowspan="1" colspan="1">4.5–7.0 ×1.6–4.5</td><td rowspan="1" colspan="1">7.2–16.3 × 2.1–5.0</td><td rowspan="1" colspan="1">4.7–8.2 × 1.9–4.1</td><td rowspan="1" colspan="1">4.0–5.1 × 1.8–2.5</td></tr><tr><td rowspan="1" colspan="1">Leaf margin</td><td rowspan="1" colspan="1">hairless</td><td rowspan="1" colspan="1">densely setose</td><td rowspan="1" colspan="1">hairless</td><td rowspan="1" colspan="1">densely setose</td><td rowspan="1" colspan="1">hairless</td><td rowspan="1" colspan="1">densely setose</td><td rowspan="1" colspan="1">hairless</td></tr><tr><td rowspan="1" colspan="1">Scales × (own diameter apart)</td><td rowspan="1" colspan="1">1–4</td><td rowspan="1" colspan="1">1–3</td><td rowspan="1" colspan="1">1 or contiguous</td><td rowspan="1" colspan="1">0.5–1</td><td rowspan="1" colspan="1">1–3</td><td rowspan="1" colspan="1">1–1.5</td><td rowspan="1" colspan="1">1–2</td></tr><tr><td rowspan="1" colspan="1">Petiole</td><td rowspan="1" colspan="1">hairless</td><td rowspan="1" colspan="1">densely setose</td><td rowspan="1" colspan="1">nearly hairless</td><td rowspan="1" colspan="1">densely setose</td><td rowspan="1" colspan="1">hairless</td><td rowspan="1" colspan="1">sparsely setose</td><td rowspan="1" colspan="1">sparsely setose</td></tr><tr><td rowspan="1" colspan="1">Inflorescence</td><td rowspan="1" colspan="1">2–4-flowered</td><td rowspan="1" colspan="1">1–2-flowered</td><td rowspan="1" colspan="1">2–4-flowered</td><td rowspan="1" colspan="1">2–3-flowered</td><td rowspan="1" colspan="1">2–3-flowered</td><td rowspan="1" colspan="1">2–4-flowered</td><td rowspan="1" colspan="1">2-flowered</td></tr><tr><td rowspan="1" colspan="1">Calyx margin</td><td rowspan="1" colspan="1">hairless</td><td rowspan="1" colspan="1">hairless</td><td rowspan="1" colspan="1">sparsely setose</td><td rowspan="1" colspan="1">densely setose</td><td rowspan="1" colspan="1">hairless</td><td rowspan="1" colspan="1">densely setose</td><td rowspan="1" colspan="1">hairless</td></tr><tr><td rowspan="1" colspan="1">Calyx lobe length (mm)</td><td rowspan="1" colspan="1">0.5–1.0</td><td rowspan="1" colspan="1">0.7–1.2</td><td rowspan="1" colspan="1">1.0–1.6</td><td rowspan="1" colspan="1">1.0–3.0 (6.0)</td><td rowspan="1" colspan="1">10–15</td><td rowspan="1" colspan="1">8–10</td><td rowspan="1" colspan="1">7–8</td></tr><tr><td rowspan="1" colspan="1">Corolla shape</td><td rowspan="1" colspan="1">tubular-funnelform</td><td rowspan="1" colspan="1">broadly funnelform</td><td rowspan="1" colspan="1">broadly funnelform</td><td rowspan="1" colspan="1">broadly funnelform, funneled-campanulate</td><td rowspan="1" colspan="1">tubular-campanulate</td><td rowspan="1" colspan="1">broadly funnelform</td><td rowspan="1" colspan="1">broadly funnelform</td></tr><tr><td rowspan="1" colspan="1">Corolla size (cm)</td><td rowspan="1" colspan="1">5.9–7.5 × 4.7–7.0</td><td rowspan="1" colspan="1">3.1–4.5 × 3.3–4.9</td><td rowspan="1" colspan="1">4.5–6.5 × 4.2–5.8</td><td rowspan="1" colspan="1">3.7–5.7 × 3.4–5.4</td><td rowspan="1" colspan="1">8.0–9.5 × 6.5–8.3</td><td rowspan="1" colspan="1">4.5–6.1 × 4.9–5.5</td><td rowspan="1" colspan="1">4.1–6.2 × 4.3–5.1</td></tr><tr><td rowspan="1" colspan="1">Tube size (cm)</td><td rowspan="1" colspan="1">2.9–3.9 × 0.5–1.2</td><td rowspan="1" colspan="1">1.9–2.5 × 1.7–2.4</td><td rowspan="1" colspan="1">0.6–1.3 × 1.7–2.9</td><td rowspan="1" colspan="1">0.5–1.2 × 1.7–2.6</td><td rowspan="1" colspan="1">3.5–4.0 × 2.0–3.5</td><td rowspan="1" colspan="1">0.5–0.8 × 1.8–2.3</td><td rowspan="1" colspan="1">0.4–0.7 × 1.9–2.2</td></tr><tr><td rowspan="1" colspan="1">Color of corolla tube outside</td><td rowspan="1" colspan="1">white flushed with pink</td><td rowspan="1" colspan="1">yellowish green</td><td rowspan="1" colspan="1">white, sometimes flushed with pink</td><td rowspan="1" colspan="1">white flushed with pale red</td><td rowspan="1" colspan="1">white to yellowish green</td><td rowspan="1" colspan="1">white, sometimes flushed with pink</td><td rowspan="1" colspan="1">white flushed with light pink</td></tr><tr><td rowspan="1" colspan="1">Corolla tube outside</td><td rowspan="1" colspan="1">not scaly, pubescent</td><td rowspan="1" colspan="1">sparsely scaly, hairless</td><td rowspan="1" colspan="1">densely scaly and pubescent at base</td><td rowspan="1" colspan="1">scaly and pubescent at base</td><td rowspan="1" colspan="1">densely scaly, hairless</td><td rowspan="1" colspan="1">sparsely scaly, hairless</td><td rowspan="1" colspan="1">sparsely scaly, hairless</td></tr><tr><td rowspan="1" colspan="1">Flowering time</td><td rowspan="1" colspan="1">March to April</td><td rowspan="1" colspan="1">March to April</td><td rowspan="1" colspan="1">April to May</td><td rowspan="1" colspan="1">April to May</td><td rowspan="1" colspan="1">May to June</td><td rowspan="1" colspan="1">April to May</td><td rowspan="1" colspan="1">April to May</td></tr><tr><td rowspan="1" colspan="1">Geographic distribution</td><td rowspan="1" colspan="1">NW and SW Guangxi, SE Guizhou</td><td rowspan="1" colspan="1">Central Guangxi</td><td rowspan="1" colspan="1">SW and W Guizhou, NW, W, S, SE, and Central Yunnan</td><td rowspan="1" colspan="1">W Guizhou, NE Yunnan</td><td rowspan="1" colspan="1">N, NE, and NW Guangxi, Guizhou, Hunan, SE Yunnan</td><td rowspan="1" colspan="1">Guangxi, Guizhou, Guangdong, Fujian, Jiangxi, Hunan</td><td rowspan="1" colspan="1">Guangxi, Jiangxi, Zhejiang, Fujian</td></tr></tbody></table></table-wrap><fig id="F2" position="float" orientation="portrait"><object-id xmlns:xlink="http://www.w3.org/1999/xlink" content-type="doi" xlink:type="simple">10.3897/phytokeys.269.175011.figure2</object-id><object-id xmlns:xlink="http://www.w3.org/1999/xlink" content-type="arpha" xlink:type="simple">B3D84BBB-9F3A-561F-AC4A-508279B8685E</object-id><label>Figure 2.</label><caption><p><italic><tp:taxon-name><tp:taxon-name-part taxon-name-part-type="genus" reg="Rhododendron">Rhododendron</tp:taxon-name-part> <tp:taxon-name-part taxon-name-part-type="species" reg="mulunense">mulunense</tp:taxon-name-part></tp:taxon-name></italic>. <bold>A.</bold> The habitat of this new species in type localities; <bold>B.</bold> Flowering plants; <bold>C.</bold> Leaves; <bold>D–F.</bold> Flowering branchlets, inflorescences, and flowers; <bold>G, H.</bold> Dissection of corolla; <bold>I.</bold> Flower buds; <bold>J.</bold> Stamens and style; <bold>K.</bold> Styles and ovaries; <bold>L.</bold> Dissection of ovary; <bold>M.</bold> Stigmas; <bold>N.</bold> Poorly developed stamens; <bold>O.</bold> Normal stamens; <bold>P, Q.</bold> Anther abaxial and adaxial surface; <bold>R.</bold> Tube base; <bold>S.</bold> Flower bud scales; <bold>T.</bold> Dehiscent capsule. Photographs by Yu-Song Huang.</p></caption><graphic xmlns:xlink="http://www.w3.org/1999/xlink" xlink:href="phytokeys-269-099_article-175011__-g002.jpg" position="float" orientation="portrait" xlink:type="simple" id="oo_1507193.jpg"><uri content-type="original_file" xlink:type="simple">https://binary.pensoft.net/fig/1507193</uri></graphic></fig></tp:treatment-sec><tp:treatment-sec sec-type="description" id="SECID0EZSAE"><title>Description.</title><p><bold><italic>Shrubs</italic></bold>, 0.5–2 m tall; young shoots stout, short, and relatively sparse, brownish scaly, hairless. <bold><italic>Stems</italic></bold> robust, erect, much-branched and sparsely scaly. <bold><italic>Leaf-bud scales</italic></bold> acuminate, elongated at flowering time. <bold><italic>Petioles</italic></bold> densely scaly, hairless, 0.5–0.8 cm long. <bold><italic>Leaf</italic></bold> leathery, elliptic, oblong-lanceolate, 4.2–7.4 × 2.3–3.8 cm, apex acute or obtuse, mucronate, base tapering or narrowly cuneate, margin slightly revolute and glabrous; adaxial surface green with minute and transparent scales, somewhat shining, hairless; abaxial surface usually gray-white, densely scaly, scales one to four times their own diameter apart, pale brown or brownish-red; midrib sunk adaxially, conspicuously raised abaxially, and lateral veins sunk adaxially but not obvious abaxially. <bold><italic>Inflorescences</italic></bold> terminal, umbellate, 3-flowered, sometimes 2- or 4-flowered; pedicel 0.5–1 cm long, densely scaly, hairless. <bold><italic>Calyx</italic></bold> 5-lobed, lobes 0.5–1 × 0.5–0.8 mm, rounded or triangular, outside densely to moderately scaly, margins glabrous. <bold><italic>Corolla</italic></bold> tubular-funnelform, 5.9–7.5 × 4.7–7 cm, narrowly tubular near the middle and lower part of corolla, 5-lobed; corolla lobes white, with yellow markings inside; <bold><italic>corolla tubes</italic></bold> slender, 2.9–3.9 × 0.5–1.2 cm, white flushed with pink and not scaly but pubescent outside, glabrous with yellow markings inside. <bold><italic>Stamens</italic></bold> 10, unequal, 3.7–5.6 mm long; filaments densely pubescent at the base. <bold><italic>Ovary</italic></bold> ovoid, 5-locular, 0.7–1.2 mm long, densely scaly, hairless. <bold><italic>Style</italic>s</bold> scaly and pubescent near the base, curved upwards, extend beyond the corollas. <bold><italic>Capsule</italic></bold> ovoid, 1.4–2.1 × 0.4–0.7 cm, densely scaly, hairless, calyx persistent.</p></tp:treatment-sec><tp:treatment-sec sec-type="phenology" id="SECID0EJUAE"><title>Phenology.</title><p>Flowering from March to April. Fruiting from July to August.</p></tp:treatment-sec><tp:treatment-sec sec-type="etymology" id="SECID0EOUAE"><title>Etymology.</title><p>The specific epithet of this newly described species refers to its type localities at Guangxi Mulun National Nature Reserve, part of the South China Karst landscape registered in UNESCO’s World Heritage List.</p></tp:treatment-sec><tp:treatment-sec sec-type="Vernacular name" id="SECID0ETUAE"><title>Vernacular name.</title><p>Simplified Chinese: 木论杜鹃; Chinese pinyin: mù lùn dù juān.</p></tp:treatment-sec><tp:treatment-sec sec-type="distribution" id="SECID0EYUAE"><title>Distribution and ecology.</title><p>This new species is known from five localities to date. Three localities are fragmentally distributed in the same province, including two localities in Huanjiang County, Hechi, NW Guangxi, and one smaller locality at Molu Mountain (<named-content xmlns:xlink="http://www.w3.org/1999/xlink" content-type="dwc:verbatimCoordinates" xlink:type="simple"><named-content content-type="geo-json" specific-use="{&#34;type&#34;:&#34;Point&#34;,&#34;coordinates&#34;:[105.866667,23.383333]}" id="NCID0EBVAE" xlink:type="simple">105°52'E, 23°23'N</named-content></named-content>) in Napo County, Baise, SW Guangxi. The remaining two localities were distributed at Dongli (<named-content xmlns:xlink="http://www.w3.org/1999/xlink" content-type="dwc:verbatimCoordinates" xlink:type="simple"><named-content content-type="geo-json" specific-use="{&#34;type&#34;:&#34;Point&#34;,&#34;coordinates&#34;:[107.983333,25.366667]}" id="NCID0EJVAE" xlink:type="simple">107°59'E, 25°22'N</named-content></named-content>) in Mao-lan National Nature Reserve, Libo County, S Guizhou (Fig. <xref ref-type="fig" rid="F3">3</xref>). The plants were found on limestone under sparse, mixed, broad-leaf forest on the karst mountaintop (Figs <xref ref-type="fig" rid="F2">2A</xref>, <xref ref-type="fig" rid="F4">4A</xref>) at elevations from 640 to 1350 m (Fig. <xref ref-type="fig" rid="F3">3</xref>). The associated plants include <italic><tp:taxon-name><tp:taxon-name-part taxon-name-part-type="genus" reg="Calocedrus">Calocedrus</tp:taxon-name-part> <tp:taxon-name-part taxon-name-part-type="species" reg="rupestris">rupestris</tp:taxon-name-part></tp:taxon-name></italic> Aver., T.H.Nguyên &amp; L.K.Phan (<tp:taxon-name><tp:taxon-name-part taxon-name-part-type="family">Cupressaceae</tp:taxon-name-part></tp:taxon-name>), <italic><tp:taxon-name><tp:taxon-name-part taxon-name-part-type="genus" reg="Zanthoxylum">Zanthoxylum</tp:taxon-name-part> <tp:taxon-name-part taxon-name-part-type="species" reg="dimorphophyllum">dimorphophyllum</tp:taxon-name-part></tp:taxon-name></italic> Hemsl. (<tp:taxon-name><tp:taxon-name-part taxon-name-part-type="family">Rutaceae</tp:taxon-name-part></tp:taxon-name>), <italic><tp:taxon-name><tp:taxon-name-part taxon-name-part-type="genus" reg="Platycarya">Platycarya</tp:taxon-name-part> <tp:taxon-name-part taxon-name-part-type="species" reg="strobilacea">strobilacea</tp:taxon-name-part></tp:taxon-name></italic> Siebold &amp; Zucc. (<tp:taxon-name><tp:taxon-name-part taxon-name-part-type="family">Juglandaceae</tp:taxon-name-part></tp:taxon-name>), <italic><tp:taxon-name><tp:taxon-name-part taxon-name-part-type="genus" reg="Polygala">Polygala</tp:taxon-name-part> <tp:taxon-name-part taxon-name-part-type="species" reg="wattersii">wattersii</tp:taxon-name-part></tp:taxon-name></italic> Hance (<tp:taxon-name><tp:taxon-name-part taxon-name-part-type="family">Polygalaceae</tp:taxon-name-part></tp:taxon-name>), <italic><tp:taxon-name><tp:taxon-name-part taxon-name-part-type="genus" reg="Acer">Acer</tp:taxon-name-part> <tp:taxon-name-part taxon-name-part-type="species" reg="sycopseoides">sycopseoides</tp:taxon-name-part></tp:taxon-name></italic> Chun (<tp:taxon-name><tp:taxon-name-part taxon-name-part-type="family">Sapindaceae</tp:taxon-name-part></tp:taxon-name>), <italic><tp:taxon-name><tp:taxon-name-part taxon-name-part-type="genus" reg="Alyxia">Alyxia</tp:taxon-name-part> <tp:taxon-name-part taxon-name-part-type="species" reg="schlechteri">schlechteri</tp:taxon-name-part></tp:taxon-name></italic> H.Lév. (<tp:taxon-name><tp:taxon-name-part taxon-name-part-type="family">Apocynaceae</tp:taxon-name-part></tp:taxon-name>), <italic><tp:taxon-name><tp:taxon-name-part taxon-name-part-type="genus" reg="Leptopus">Leptopus</tp:taxon-name-part> <tp:taxon-name-part taxon-name-part-type="species" reg="pachyphyllus">pachyphyllus</tp:taxon-name-part></tp:taxon-name></italic> X.X.Chen (<tp:taxon-name><tp:taxon-name-part taxon-name-part-type="family">Phyllanthaceae</tp:taxon-name-part></tp:taxon-name>), <italic><tp:taxon-name><tp:taxon-name-part taxon-name-part-type="genus" reg="Rhododendron">Rhododendron</tp:taxon-name-part> <tp:taxon-name-part taxon-name-part-type="species" reg="liboense">liboense</tp:taxon-name-part></tp:taxon-name></italic> Zheng R.Chen &amp; K.M.Lan (<tp:taxon-name><tp:taxon-name-part taxon-name-part-type="family">Ericaceae</tp:taxon-name-part></tp:taxon-name>), <italic><tp:taxon-name><tp:taxon-name-part taxon-name-part-type="genus" reg="Paphiopedilum">Paphiopedilum</tp:taxon-name-part> <tp:taxon-name-part taxon-name-part-type="species" reg="micranthum">micranthum</tp:taxon-name-part></tp:taxon-name></italic> Tang &amp; F.T.Wang (<tp:taxon-name><tp:taxon-name-part taxon-name-part-type="family">Orchidaceae</tp:taxon-name-part></tp:taxon-name>), and <italic><tp:taxon-name><tp:taxon-name-part taxon-name-part-type="genus" reg="Ophiorrhiza">Ophiorrhiza</tp:taxon-name-part> <tp:taxon-name-part taxon-name-part-type="species" reg="japonica">japonica</tp:taxon-name-part></tp:taxon-name></italic> Blume (<tp:taxon-name><tp:taxon-name-part taxon-name-part-type="family">Rubiaceae</tp:taxon-name-part></tp:taxon-name>).</p><fig id="F3" position="float" orientation="portrait"><object-id xmlns:xlink="http://www.w3.org/1999/xlink" content-type="doi" xlink:type="simple">10.3897/phytokeys.269.175011.figure3</object-id><object-id xmlns:xlink="http://www.w3.org/1999/xlink" content-type="arpha" xlink:type="simple">3C9496C2-8CE1-57B0-81E0-C92B62A3CE45</object-id><label>Figure 3.</label><caption><p>The known geographical distribution of <italic><tp:taxon-name><tp:taxon-name-part taxon-name-part-type="genus" reg="Rhododendron">Rhododendron</tp:taxon-name-part> <tp:taxon-name-part taxon-name-part-type="species" reg="mulunense">mulunense</tp:taxon-name-part></tp:taxon-name></italic> in Guangxi and Guizhou Province, SW China (two localities at Libo in Guizhou are superimposed). Photograph by Xing-Xing Mao.</p></caption><graphic xmlns:xlink="http://www.w3.org/1999/xlink" xlink:href="phytokeys-269-099_article-175011__-g003.jpg" position="float" orientation="portrait" xlink:type="simple" id="oo_1507194.jpg"><uri content-type="original_file" xlink:type="simple">https://binary.pensoft.net/fig/1507194</uri></graphic></fig><fig id="F4" position="float" orientation="portrait"><object-id xmlns:xlink="http://www.w3.org/1999/xlink" content-type="doi" xlink:type="simple">10.3897/phytokeys.269.175011.figure4</object-id><object-id xmlns:xlink="http://www.w3.org/1999/xlink" content-type="arpha" xlink:type="simple">FB863DD7-9812-5A0D-A3CD-858C4F0DEC74</object-id><label>Figure 4.</label><caption><p>Comparisons of <italic><tp:taxon-name><tp:taxon-name-part taxon-name-part-type="genus" reg="Rhododendron">Rhododendron</tp:taxon-name-part> <tp:taxon-name-part taxon-name-part-type="species" reg="mulunense">mulunense</tp:taxon-name-part></tp:taxon-name></italic> sp. nov. (<bold>A–D</bold>) and <italic><tp:taxon-name><tp:taxon-name-part taxon-name-part-type="genus" reg="Rhododendron">R.</tp:taxon-name-part> <tp:taxon-name-part taxon-name-part-type="species" reg="wumingense">wumingense</tp:taxon-name-part></tp:taxon-name></italic> (<bold>E–H</bold>). <bold>A, E.</bold> Habitat; <bold>B, F.</bold> Flowers per inflorescence; <bold>C, G.</bold> Abaxial and adaxial leaf surface; <bold>D, H.</bold> Micrograph of the scales on the abaxial leaf surface. Photographs by Yu-Song Huang and Xing-Xing Mao.</p></caption><graphic xmlns:xlink="http://www.w3.org/1999/xlink" xlink:href="phytokeys-269-099_article-175011__-g004.jpg" position="float" orientation="portrait" xlink:type="simple" id="oo_1507195.jpg"><uri content-type="original_file" xlink:type="simple">https://binary.pensoft.net/fig/1507195</uri></graphic></fig></tp:treatment-sec><tp:treatment-sec sec-type="Systematic position in Rhododendron" id="SECID0EF4AE"><title>Systematic position in <italic><tp:taxon-name><tp:taxon-name-part taxon-name-part-type="genus" reg="Rhododendron">Rhododendron</tp:taxon-name-part></tp:taxon-name></italic>.</title><p>Subsect. <tp:taxon-name><tp:taxon-name-part taxon-name-part-type="genus" reg="Maddenia">Maddenia</tp:taxon-name-part></tp:taxon-name> Sleumer, Sect. <tp:taxon-name><tp:taxon-name-part taxon-name-part-type="genus" reg="Rhododendron"/><tp:taxon-name-part taxon-name-part-type="section" reg="Rhododendron">Rhododendron</tp:taxon-name-part></tp:taxon-name>, Subgen. <tp:taxon-name><tp:taxon-name-part taxon-name-part-type="genus" reg="Rhododendron"/><tp:taxon-name-part taxon-name-part-type="subgenus" reg="Rhododendron">Rhododendron</tp:taxon-name-part></tp:taxon-name>.</p></tp:treatment-sec><tp:treatment-sec sec-type="conservation status" id="SECID0EL5AE"><title>Conservation status.</title><p>According to multiple fieldwork expeditions for <italic><tp:taxon-name><tp:taxon-name-part taxon-name-part-type="genus" reg="Rhododendron">Rhododendron</tp:taxon-name-part></tp:taxon-name></italic> plants around the karst mountains of Guangxi and Guizhou, five subpopulations or localities of <italic><tp:taxon-name><tp:taxon-name-part taxon-name-part-type="genus" reg="Rhododendron">R.</tp:taxon-name-part> <tp:taxon-name-part taxon-name-part-type="species" reg="mulunense">mulunense</tp:taxon-name-part></tp:taxon-name></italic> have been discovered. Fewer than 30 mature individuals were found at two localities of less than 100×100 m<sup>2</sup> in Huanjiang County, nine mature individuals were found at Molu mountain, and approximately 150 mature individuals were found in two localities at Mao-lan National Nature Reserve. Based on our investigations, the habitat quality and population size of <italic><tp:taxon-name><tp:taxon-name-part taxon-name-part-type="genus" reg="Rhododendron">R.</tp:taxon-name-part> <tp:taxon-name-part taxon-name-part-type="species" reg="mulunense">mulunense</tp:taxon-name-part></tp:taxon-name></italic> have a continuing downward trend. Although two subpopulations, or all individuals at type localities from Huanjiang, are protected well, there are severe threats in other localities. Two subpopulations are situated in very small rocky hills in Mao-lan, with limited area encircled by urban roads, residential communities, and farmlands. Another subpopulation faces more severe threats in Napo, including its few mature individuals, limited distribution, and degraded habitat due to deforestation and wind power projects. Based on these findings, the conservation status of this new species should be assessed as Endangered (EN) under the IUCN Red List criteria C2a(i); D (<xref ref-type="bibr" rid="B19">Gibbs et al. 2011</xref>; <xref ref-type="bibr" rid="B23">IUCN 2012</xref>). This recommendation reflects the extremely limited distribution and very small population sizes of <italic><tp:taxon-name><tp:taxon-name-part taxon-name-part-type="genus" reg="Rhododendron">R.</tp:taxon-name-part> <tp:taxon-name-part taxon-name-part-type="species" reg="mulunense">mulunense</tp:taxon-name-part></tp:taxon-name></italic>, combined with an observed continuing decline in numbers of mature individuals resulting from its close association with human activities and vulnerability to habitat loss.</p><p>Conservation studies of <italic><tp:taxon-name><tp:taxon-name-part taxon-name-part-type="genus" reg="Rhododendron">Rhododendron</tp:taxon-name-part></tp:taxon-name></italic> species indicated that the member botanic gardens of BGCI (Botanic Garden Conservation International, Richmond, UK) and the Global Conservation Consortium for <italic><tp:taxon-name><tp:taxon-name-part taxon-name-part-type="genus" reg="Rhododendron">Rhododendron</tp:taxon-name-part></tp:taxon-name></italic> play important roles in the conservation of species of subsect. <tp:taxon-name><tp:taxon-name-part taxon-name-part-type="genus" reg="Rhododendron"/><tp:taxon-name-part taxon-name-part-type="subsection" reg="Maddenia">Maddenia</tp:taxon-name-part></tp:taxon-name> (<xref ref-type="bibr" rid="B1">BGCI 2020</xref>; <xref ref-type="bibr" rid="B22">Hu et al. 2024</xref>). Notably, a study focusing on conservation of <italic><tp:taxon-name><tp:taxon-name-part taxon-name-part-type="genus" reg="Maddenia">Maddenia</tp:taxon-name-part></tp:taxon-name></italic> species in global botanic gardens suggested that ex situ living collections are urgently required to conserve wild endemic <italic><tp:taxon-name><tp:taxon-name-part taxon-name-part-type="genus" reg="Maddenia">Maddenia</tp:taxon-name-part></tp:taxon-name></italic> species in countries of origin, and broader sampling of wild populations should be conducted for these threatened species (<xref ref-type="bibr" rid="B22">Hu et al. 2024</xref>). We propose extending the ecogeographical range of wild collections of <italic><tp:taxon-name><tp:taxon-name-part taxon-name-part-type="genus" reg="Rhododendron">R.</tp:taxon-name-part> <tp:taxon-name-part taxon-name-part-type="species" reg="mulunense">mulunense</tp:taxon-name-part></tp:taxon-name></italic> and establishing ex situ collections in three member gardens of BGCI in China (Kunming Botanical Garden, Guilin Botanical Garden, and Lushan Botanical Garden). Meanwhile, given the threats to this endangered species, we urge local authorities to carry out habitat restoration and protection of the subpopulations in Mao-lan and Napo.</p></tp:treatment-sec><tp:treatment-sec sec-type="material" id="SECID0ECCAG"><title>Additional specimens examined.</title><p>China. Guangxi Zhuang Autonomous Region: Hechi City, Huanjiang County, Chuanshan Town, Mulun National Nature Reserve, alt. 641 m, 3 March 2021, <italic>Y. Qin et al. GXQY20210303022</italic> (<named-content xmlns:xlink="http://www.w3.org/1999/xlink" content-type="dwc:institutional_code" xlink:title="Guangxi Institute of Botany" xlink:href="http://grbio.org/institution/guangxi-institute-botany" xlink:type="simple">IBK</named-content>), <italic>GXQY20210303023</italic> (<named-content xmlns:xlink="http://www.w3.org/1999/xlink" content-type="dwc:institutional_code" xlink:title="Guangxi Institute of Botany" xlink:href="http://grbio.org/institution/guangxi-institute-botany" xlink:type="simple">IBK</named-content>), <italic>GXQY20210303024</italic> (<named-content xmlns:xlink="http://www.w3.org/1999/xlink" content-type="dwc:institutional_code" xlink:title="Guangxi Institute of Botany" xlink:href="http://grbio.org/institution/guangxi-institute-botany" xlink:type="simple">IBK</named-content>, <named-content xmlns:xlink="http://www.w3.org/1999/xlink" content-type="dwc:institutional_code" xlink:title="South China Botanical Garden" xlink:href="http://grbio.org/institution/south-china-botanical-garden" xlink:type="simple">IBSC</named-content>), <italic>GXQY20210303025</italic> (<named-content xmlns:xlink="http://www.w3.org/1999/xlink" content-type="dwc:institutional_code" xlink:title="Guangxi Institute of Botany" xlink:href="http://grbio.org/institution/guangxi-institute-botany" xlink:type="simple">IBK</named-content>, <named-content xmlns:xlink="http://www.w3.org/1999/xlink" content-type="dwc:institutional_code" xlink:title="South China Botanical Garden" xlink:href="http://grbio.org/institution/south-china-botanical-garden" xlink:type="simple">IBSC</named-content>), <italic>GXQY20210303026</italic> (<named-content xmlns:xlink="http://www.w3.org/1999/xlink" content-type="dwc:institutional_code" xlink:title="Guangxi Institute of Botany" xlink:href="http://grbio.org/institution/guangxi-institute-botany" xlink:type="simple">IBK</named-content>, <abbrev xmlns:xlink="http://www.w3.org/1999/xlink" xlink:title="Institute of Botany" id="ABBRID0EODAG" xlink:type="simple">PE</abbrev>), <italic>GXQY20210303027</italic> (<named-content xmlns:xlink="http://www.w3.org/1999/xlink" content-type="dwc:institutional_code" xlink:title="Guangxi Institute of Botany" xlink:href="http://grbio.org/institution/guangxi-institute-botany" xlink:type="simple">IBK</named-content>, <abbrev xmlns:xlink="http://www.w3.org/1999/xlink" xlink:title="Institute of Botany" id="ABBRID0EYDAG" xlink:type="simple">PE</abbrev>), <italic>GXQY20210303028</italic> (<named-content xmlns:xlink="http://www.w3.org/1999/xlink" content-type="dwc:institutional_code" xlink:title="Guangxi Institute of Botany" xlink:href="http://grbio.org/institution/guangxi-institute-botany" xlink:type="simple">IBK</named-content>, <abbrev xmlns:xlink="http://www.w3.org/1999/xlink" xlink:title="Institute of Botany" id="ABBRID0ECEAG" xlink:type="simple">PE</abbrev>), <italic>GXQY20210303029</italic> (<named-content xmlns:xlink="http://www.w3.org/1999/xlink" content-type="dwc:institutional_code" xlink:title="Guangxi Institute of Botany" xlink:href="http://grbio.org/institution/guangxi-institute-botany" xlink:type="simple">IBK</named-content>); the same town, Jianfulun, alt. 1000 m, 22 April 2025, <italic>J.H. Liang, M.L. Mo &amp; Q.M. Wei YB0225</italic> (<named-content xmlns:xlink="http://www.w3.org/1999/xlink" content-type="dwc:institutional_code" xlink:title="Guangxi Institute of Botany" xlink:href="http://grbio.org/institution/guangxi-institute-botany" xlink:type="simple">IBK</named-content>); the same town, Zhonglun, alt. 970 m, 29 March 2025, <italic>Y.S. Huang Y25032906</italic> (<named-content xmlns:xlink="http://www.w3.org/1999/xlink" content-type="dwc:institutional_code" xlink:title="Guangxi Institute of Botany" xlink:href="http://grbio.org/institution/guangxi-institute-botany" xlink:type="simple">IBK</named-content>); the same locality, elev. 980 m, 23 April 2025, <italic>J.H. Liang, M.L. Mo &amp; Q.M. Wei YB0264</italic> (<named-content xmlns:xlink="http://www.w3.org/1999/xlink" content-type="dwc:institutional_code" xlink:title="Guangxi Institute of Botany" xlink:href="http://grbio.org/institution/guangxi-institute-botany" xlink:type="simple">IBK</named-content>).</p></tp:treatment-sec><tp:treatment-sec sec-type="notes" id="SECID0E5EAG"><title>Notes.</title><p>The species of <tp:taxon-name><tp:taxon-name-part taxon-name-part-type="genus" reg="Rhododendron">Rhododendron</tp:taxon-name-part> <tp:taxon-name-part taxon-name-part-type="infraspecific-rank">subsect.</tp:taxon-name-part> <tp:taxon-name-part taxon-name-part-type="subsection" reg="Maddenia">Maddenia</tp:taxon-name-part></tp:taxon-name> show high interspecific diversification in morphological traits, including whether shoots and leaves have indumentum, leaf shape and size, scale density on the abaxial leaf surface, corolla shape and size, indumentum and scales on the corolla and tube exterior, and the color of the corolla and tube exterior (<xref ref-type="bibr" rid="B30">Min and Fang 1990</xref>; <xref ref-type="bibr" rid="B14">Fang et al. 2005</xref>). Some of these divergences between species may be attributed to heterogeneous habitat conditions. In south China, certain <italic><tp:taxon-name><tp:taxon-name-part taxon-name-part-type="genus" reg="Maddenia">Maddenia</tp:taxon-name-part></tp:taxon-name></italic> species growing in dry conditions or subhumid habitats generally have hairless shoots and leaves, such as <italic><tp:taxon-name><tp:taxon-name-part taxon-name-part-type="genus" reg="Rhododendron">R.</tp:taxon-name-part> <tp:taxon-name-part taxon-name-part-type="species" reg="pachypodum">pachypodum</tp:taxon-name-part></tp:taxon-name></italic> Balf.f. &amp; W.W.Sm., <italic><tp:taxon-name><tp:taxon-name-part taxon-name-part-type="genus" reg="Rhododendron">R.</tp:taxon-name-part> <tp:taxon-name-part taxon-name-part-type="species" reg="liliiflorum">liliiflorum</tp:taxon-name-part></tp:taxon-name></italic> Levl., and <italic><tp:taxon-name><tp:taxon-name-part taxon-name-part-type="genus" reg="Rhododendron">R.</tp:taxon-name-part> <tp:taxon-name-part taxon-name-part-type="species" reg="kiangsiense">kiangsiense</tp:taxon-name-part></tp:taxon-name></italic> Fang, while the shoots and leaves of species growing in moister or humid conditions tend to be covered with setose hairs; for example, <italic><tp:taxon-name><tp:taxon-name-part taxon-name-part-type="genus" reg="Rhododendron">R.</tp:taxon-name-part> <tp:taxon-name-part taxon-name-part-type="species" reg="wumingense">wumingense</tp:taxon-name-part></tp:taxon-name></italic> Fang, <tp:taxon-name><tp:taxon-name-part taxon-name-part-type="genus" reg="Rhododendron">R.</tp:taxon-name-part> <tp:taxon-name-part taxon-name-part-type="species" reg="ciliicalyx">ciliicalyx</tp:taxon-name-part> <tp:taxon-name-part taxon-name-part-type="infraspecific-rank">subsp.</tp:taxon-name-part> <tp:taxon-name-part taxon-name-part-type="subspecies" reg="lyi">lyi</tp:taxon-name-part></tp:taxon-name> (Levl.) R.C.Fang, and <italic><tp:taxon-name><tp:taxon-name-part taxon-name-part-type="genus" reg="Rhododendron">R.</tp:taxon-name-part> <tp:taxon-name-part taxon-name-part-type="species" reg="levinei">levinei</tp:taxon-name-part></tp:taxon-name></italic> Merr. (Table <xref ref-type="table" rid="T1">1</xref>). Therefore, species distributed across different conditions or habitats have distinct morphological traits in subsect. <tp:taxon-name><tp:taxon-name-part taxon-name-part-type="genus" reg="Rhododendron"/><tp:taxon-name-part taxon-name-part-type="subsection" reg="Maddenia">Maddenia</tp:taxon-name-part></tp:taxon-name>. Meanwhile, this indicates that habitat conditions can be used to discriminate specific species in this group.</p><p>Among the morphological traits mentioned above, the presence or absence of indumentum on shoots and leaves, the shape and size of the corolla and tube, the presence or absence of indumentum and scales on the corolla and tube exterior, the presence or absence of indumentum on calyx margins, the size of the calyx lobe, and the scale density on the abaxial leaf surface are the most taxonomically important. Both the morphological characteristics and geographic distribution of <italic><tp:taxon-name><tp:taxon-name-part taxon-name-part-type="genus" reg="Rhododendron">R.</tp:taxon-name-part> <tp:taxon-name-part taxon-name-part-type="species" reg="mulunense">mulunense</tp:taxon-name-part></tp:taxon-name></italic> are most similar to those of <italic><tp:taxon-name><tp:taxon-name-part taxon-name-part-type="genus" reg="Rhododendron">R.</tp:taxon-name-part> <tp:taxon-name-part taxon-name-part-type="species" reg="wumingense">wumingense</tp:taxon-name-part></tp:taxon-name></italic>, from which it can nevertheless be readily distinguished (Figs <xref ref-type="fig" rid="F2">2</xref>, <xref ref-type="fig" rid="F4">4</xref>; Table <xref ref-type="table" rid="T1">1</xref>). Moreover, <italic><tp:taxon-name><tp:taxon-name-part taxon-name-part-type="genus" reg="Rhododendron">R.</tp:taxon-name-part> <tp:taxon-name-part taxon-name-part-type="species" reg="mulunense">mulunense</tp:taxon-name-part></tp:taxon-name></italic> grows on limestone under subhumid conditions with sparse forest cover (Figs <xref ref-type="fig" rid="F2">2A, B</xref>, <xref ref-type="fig" rid="F4">4A</xref>), while <italic><tp:taxon-name><tp:taxon-name-part taxon-name-part-type="genus" reg="Rhododendron">R.</tp:taxon-name-part> <tp:taxon-name-part taxon-name-part-type="species" reg="wumingense">wumingense</tp:taxon-name-part></tp:taxon-name></italic> is found on granite rocks under moister conditions in dense forest on montane slopes (Fig. <xref ref-type="fig" rid="F4">4E</xref>) or on open wet cliffs.</p><p>To assess whether it should be recognized as a new species, we compared <italic><tp:taxon-name><tp:taxon-name-part taxon-name-part-type="genus" reg="Rhododendron">R.</tp:taxon-name-part> <tp:taxon-name-part taxon-name-part-type="species" reg="mulunense">mulunense</tp:taxon-name-part></tp:taxon-name></italic> with other similar species (Fig. <xref ref-type="fig" rid="F5">5</xref>; Table <xref ref-type="table" rid="T1">1</xref>). Morphologically, this newly discovered species is similar to <italic><tp:taxon-name><tp:taxon-name-part taxon-name-part-type="genus" reg="Rhododendron">R.</tp:taxon-name-part> <tp:taxon-name-part taxon-name-part-type="species" reg="pachypodum">pachypodum</tp:taxon-name-part></tp:taxon-name></italic> and <italic><tp:taxon-name><tp:taxon-name-part taxon-name-part-type="genus" reg="Rhododendron">R.</tp:taxon-name-part> <tp:taxon-name-part taxon-name-part-type="species" reg="dendricola">dendricola</tp:taxon-name-part></tp:taxon-name></italic> Hutch.: it has oblong-lanceolate leaves, an undeveloped calyx, and white flowers. However, it can be distinguished from these species by its tubular-funnelform corolla with an obviously slender tube lacking scales. <italic><tp:taxon-name><tp:taxon-name-part taxon-name-part-type="genus" reg="Rhododendron">R.</tp:taxon-name-part> <tp:taxon-name-part taxon-name-part-type="species" reg="pachypodum">pachypodum</tp:taxon-name-part></tp:taxon-name></italic> has a later flowering period, and <italic><tp:taxon-name><tp:taxon-name-part taxon-name-part-type="genus" reg="Rhododendron">R.</tp:taxon-name-part> <tp:taxon-name-part taxon-name-part-type="species" reg="dendricola">dendricola</tp:taxon-name-part></tp:taxon-name></italic> has a narrow, non-overlapping distribution in the Himalaya–Hengduan Mountains, where it generally grows among conifers (<xref ref-type="bibr" rid="B19">Gibbs et al. 2011</xref>). In terms of the number of flowers per inflorescence and geographical distribution, <italic><tp:taxon-name><tp:taxon-name-part taxon-name-part-type="genus" reg="Rhododendron">R.</tp:taxon-name-part> <tp:taxon-name-part taxon-name-part-type="species" reg="mulunense">mulunense</tp:taxon-name-part></tp:taxon-name></italic> is similar to other species of subsect. <tp:taxon-name><tp:taxon-name-part taxon-name-part-type="genus" reg="Rhododendron"/><tp:taxon-name-part taxon-name-part-type="subsection" reg="Maddenia">Maddenia</tp:taxon-name-part></tp:taxon-name>, including <tp:taxon-name><tp:taxon-name-part taxon-name-part-type="genus" reg="Rhododendron">R.</tp:taxon-name-part> <tp:taxon-name-part taxon-name-part-type="species" reg="ciliicalyx">ciliicalyx</tp:taxon-name-part> <tp:taxon-name-part taxon-name-part-type="infraspecific-rank">subsp.</tp:taxon-name-part> <tp:taxon-name-part taxon-name-part-type="subspecies" reg="lyi">lyi</tp:taxon-name-part></tp:taxon-name>, <italic><tp:taxon-name><tp:taxon-name-part taxon-name-part-type="genus" reg="Rhododendron">R.</tp:taxon-name-part> <tp:taxon-name-part taxon-name-part-type="species" reg="liliiflorum">liliiflorum</tp:taxon-name-part></tp:taxon-name></italic> (including the synonym <italic><tp:taxon-name><tp:taxon-name-part taxon-name-part-type="genus" reg="Rhododendron">R.</tp:taxon-name-part> <tp:taxon-name-part taxon-name-part-type="species" reg="chunienii">chunienii</tp:taxon-name-part></tp:taxon-name></italic> Chun and W.P.Fang), <italic><tp:taxon-name><tp:taxon-name-part taxon-name-part-type="genus" reg="Rhododendron">R.</tp:taxon-name-part> <tp:taxon-name-part taxon-name-part-type="species" reg="levinei">levinei</tp:taxon-name-part></tp:taxon-name></italic>, and <italic><tp:taxon-name><tp:taxon-name-part taxon-name-part-type="genus" reg="Rhododendron">R.</tp:taxon-name-part> <tp:taxon-name-part taxon-name-part-type="species" reg="kiangsiense">kiangsiense</tp:taxon-name-part></tp:taxon-name></italic> (<xref ref-type="bibr" rid="B26">Li 2008</xref>; <xref ref-type="bibr" rid="B17">Geng 2004</xref>, <xref ref-type="bibr" rid="B18">2014</xref>; <xref ref-type="bibr" rid="B37">Yang et al. 2022</xref>), but it can be readily distinguished by its tubular-funnelform corolla with the tube pubescent and not scaly, its undeveloped calyx, and an earlier flowering period.</p><fig id="F5" position="float" orientation="portrait"><object-id xmlns:xlink="http://www.w3.org/1999/xlink" content-type="doi" xlink:type="simple">10.3897/phytokeys.269.175011.figure5</object-id><object-id xmlns:xlink="http://www.w3.org/1999/xlink" content-type="arpha" xlink:type="simple">28F7A297-E2DE-58A3-A558-54E5AD1A960F</object-id><label>Figure 5.</label><caption><p>Photographs of other species similar to <italic><tp:taxon-name><tp:taxon-name-part taxon-name-part-type="genus" reg="Rhododendron">Rhododendron</tp:taxon-name-part> <tp:taxon-name-part taxon-name-part-type="species" reg="mulunense">mulunense</tp:taxon-name-part></tp:taxon-name></italic>. <bold>A.</bold><italic><tp:taxon-name><tp:taxon-name-part taxon-name-part-type="genus" reg="Rhododendron">R.</tp:taxon-name-part> <tp:taxon-name-part taxon-name-part-type="species" reg="dendricola">dendricola</tp:taxon-name-part></tp:taxon-name></italic>; <bold>B.</bold><italic><tp:taxon-name><tp:taxon-name-part taxon-name-part-type="genus" reg="Rhododendron">R.</tp:taxon-name-part> <tp:taxon-name-part taxon-name-part-type="species" reg="pachypodum">pachypodum</tp:taxon-name-part></tp:taxon-name></italic>; <bold>C.</bold><tp:taxon-name><tp:taxon-name-part taxon-name-part-type="genus" reg="Rhododendron">R.</tp:taxon-name-part> <tp:taxon-name-part taxon-name-part-type="species" reg="ciliicalyx">ciliicalyx</tp:taxon-name-part> <tp:taxon-name-part taxon-name-part-type="infraspecific-rank">subsp.</tp:taxon-name-part> <tp:taxon-name-part taxon-name-part-type="subspecies" reg="lyi">lyi</tp:taxon-name-part></tp:taxon-name>; <bold>D.</bold><italic><tp:taxon-name><tp:taxon-name-part taxon-name-part-type="genus" reg="Rhododendron">R.</tp:taxon-name-part> <tp:taxon-name-part taxon-name-part-type="species" reg="liliiflorum">liliiflorum</tp:taxon-name-part></tp:taxon-name></italic>; <bold>E.</bold><italic><tp:taxon-name><tp:taxon-name-part taxon-name-part-type="genus" reg="Rhododendron">R.</tp:taxon-name-part> <tp:taxon-name-part taxon-name-part-type="species" reg="levinei">levinei</tp:taxon-name-part></tp:taxon-name></italic>; <bold>F.</bold><italic><tp:taxon-name><tp:taxon-name-part taxon-name-part-type="genus" reg="Rhododendron">R.</tp:taxon-name-part> <tp:taxon-name-part taxon-name-part-type="species" reg="kiangsiense">kiangsiense</tp:taxon-name-part></tp:taxon-name></italic>. Photographs by Xing-Xing Mao, Yu-Song Huang, De-Tuan Liu, and Bing-Hua Chen.</p></caption><graphic xmlns:xlink="http://www.w3.org/1999/xlink" xlink:href="phytokeys-269-099_article-175011__-g005.jpg" position="float" orientation="portrait" xlink:type="simple" id="oo_1507196.jpg"><uri content-type="original_file" xlink:type="simple">https://binary.pensoft.net/fig/1507196</uri></graphic></fig><p><xref ref-type="bibr" rid="B21">Hu et al. (2023)</xref> showed that there have been polyploidization events in multiple species within subgen. <tp:taxon-name><tp:taxon-name-part taxon-name-part-type="genus" reg="Rhododendron"/><tp:taxon-name-part taxon-name-part-type="subgenus" reg="Rhododendron">Rhododendron</tp:taxon-name-part></tp:taxon-name>, which could result in phenotypes distinct from their diploid progenitors. Nevertheless, polyploidization seldom occurs in subsect. <tp:taxon-name><tp:taxon-name-part taxon-name-part-type="genus" reg="Rhododendron"/><tp:taxon-name-part taxon-name-part-type="subsection" reg="Maddenia">Maddenia</tp:taxon-name-part></tp:taxon-name>, and all related species, including <italic><tp:taxon-name><tp:taxon-name-part taxon-name-part-type="genus" reg="Rhododendron">R.</tp:taxon-name-part> <tp:taxon-name-part taxon-name-part-type="species" reg="wumingense">wumingense</tp:taxon-name-part></tp:taxon-name></italic>, <italic><tp:taxon-name><tp:taxon-name-part taxon-name-part-type="genus" reg="Rhododendron">R.</tp:taxon-name-part> <tp:taxon-name-part taxon-name-part-type="species" reg="pachypodum">pachypodum</tp:taxon-name-part></tp:taxon-name></italic>, <italic><tp:taxon-name><tp:taxon-name-part taxon-name-part-type="genus" reg="Rhododendron">R.</tp:taxon-name-part> <tp:taxon-name-part taxon-name-part-type="species" reg="dendricola">dendricola</tp:taxon-name-part></tp:taxon-name></italic>, <italic><tp:taxon-name><tp:taxon-name-part taxon-name-part-type="genus" reg="Rhododendron">R.</tp:taxon-name-part> <tp:taxon-name-part taxon-name-part-type="species" reg="ciliicalyx">ciliicalyx</tp:taxon-name-part></tp:taxon-name></italic>, <italic><tp:taxon-name><tp:taxon-name-part taxon-name-part-type="genus" reg="Rhododendron">R.</tp:taxon-name-part> <tp:taxon-name-part taxon-name-part-type="species" reg="liliiflorum">liliiflorum</tp:taxon-name-part></tp:taxon-name></italic>, <italic><tp:taxon-name><tp:taxon-name-part taxon-name-part-type="genus" reg="Rhododendron">R.</tp:taxon-name-part> <tp:taxon-name-part taxon-name-part-type="species" reg="levinei">levinei</tp:taxon-name-part></tp:taxon-name></italic>, and <italic><tp:taxon-name><tp:taxon-name-part taxon-name-part-type="genus" reg="Rhododendron">R.</tp:taxon-name-part> <tp:taxon-name-part taxon-name-part-type="species" reg="kiangsiense">kiangsiense</tp:taxon-name-part></tp:taxon-name></italic>, have been confirmed as diploids (<xref ref-type="bibr" rid="B21">Hu et al. 2023</xref>). Based on these findings, our study concludes that <italic><tp:taxon-name><tp:taxon-name-part taxon-name-part-type="genus" reg="Rhododendron">R.</tp:taxon-name-part> <tp:taxon-name-part taxon-name-part-type="species" reg="mulunense">mulunense</tp:taxon-name-part></tp:taxon-name></italic> represents a new species in subsect. <tp:taxon-name><tp:taxon-name-part taxon-name-part-type="genus" reg="Rhododendron"/><tp:taxon-name-part taxon-name-part-type="subsection" reg="Maddenia">Maddenia</tp:taxon-name-part></tp:taxon-name> of subgen. <tp:taxon-name><tp:taxon-name-part taxon-name-part-type="genus" reg="Rhododendron"/><tp:taxon-name-part taxon-name-part-type="subgenus" reg="Rhododendron">Rhododendron</tp:taxon-name-part></tp:taxon-name>. Detailed comparisons of morphology, phenology, and distributions of <italic><tp:taxon-name><tp:taxon-name-part taxon-name-part-type="genus" reg="Rhododendron">R.</tp:taxon-name-part> <tp:taxon-name-part taxon-name-part-type="species" reg="mulunense">mulunense</tp:taxon-name-part></tp:taxon-name></italic> and related species are summarized in Table <xref ref-type="table" rid="T1">1</xref>. In addition, an identification key is provided to facilitate discrimination of <italic><tp:taxon-name><tp:taxon-name-part taxon-name-part-type="genus" reg="Rhododendron">R.</tp:taxon-name-part> <tp:taxon-name-part taxon-name-part-type="species" reg="mulunense">mulunense</tp:taxon-name-part></tp:taxon-name></italic> from similar <italic><tp:taxon-name><tp:taxon-name-part taxon-name-part-type="genus" reg="Maddenia">Maddenia</tp:taxon-name-part></tp:taxon-name></italic> species.</p></tp:treatment-sec><ref-list><ref id="B19"><mixed-citation xmlns:xlink="http://www.w3.org/1999/xlink" xlink:type="simple"><person-group><name name-style="western"><surname>Gibbs</surname><given-names>D</given-names></name><name name-style="western"><surname>Chamberlain</surname><given-names>DF</given-names></name><name name-style="western"><surname>Argent</surname><given-names>G</given-names></name></person-group> (<year>2011</year>) The Red List of Rhododendrons. Botanic Gardens Conservation International, Richmond, UK.</mixed-citation></ref><ref id="B23"><mixed-citation xmlns:xlink="http://www.w3.org/1999/xlink" xlink:type="simple">IUCN (<year>2012</year>) IUCN Red List Categories and Criteria: Version 3.1. (2<sup>nd</sup> edn.). IUCN, Gland, Switzerland and Cambridge, UK, iv + 32 pp. <ext-link xlink:href="https://www.iucn.org/publications" ext-link-type="uri" xlink:type="simple">https://www.iucn.org/publications</ext-link></mixed-citation></ref><ref id="B1"><mixed-citation xmlns:xlink="http://www.w3.org/1999/xlink" xlink:type="simple">BGCI (<year>2020</year>) Compilation of ex situ collection records of <italic><tp:taxon-name><tp:taxon-name-part taxon-name-part-type="genus">Rhododendron</tp:taxon-name-part></tp:taxon-name></italic> from global botanic gardens. Unpublished report. Botanic Garden Conservation International, Richmond, UK.</mixed-citation></ref><ref id="B22"><mixed-citation xmlns:xlink="http://www.w3.org/1999/xlink" xlink:type="simple"><person-group><name name-style="western"><surname>Hu</surname><given-names>L</given-names></name><name name-style="western"><surname>Mackay</surname><given-names>M</given-names></name><name name-style="western"><surname>Gardiner</surname><given-names>SE</given-names></name><name name-style="western"><surname>Tate</surname><given-names>JA</given-names></name></person-group> (<year>2024</year>) <article-title><italic><tp:taxon-name><tp:taxon-name-part taxon-name-part-type="genus">Rhododendron</tp:taxon-name-part></tp:taxon-name></italic> diversity conservation in global botanic gardens: A case study of <italic><tp:taxon-name><tp:taxon-name-part taxon-name-part-type="genus">Maddenia</tp:taxon-name-part></tp:taxon-name></italic> species.</article-title><source>Oryx</source><volume>58</volume>(<issue>5</issue>): <fpage>576</fpage>–<lpage>586</lpage>. <ext-link xlink:href="10.1017/S0030605324000759" ext-link-type="doi" xlink:type="simple">https://doi.org/10.1017/S0030605324000759</ext-link></mixed-citation></ref><ref id="B30"><mixed-citation xmlns:xlink="http://www.w3.org/1999/xlink" xlink:type="simple"><person-group><name name-style="western"><surname>Min</surname><given-names>TL</given-names></name><name name-style="western"><surname>Fang</surname><given-names>RZ</given-names></name></person-group> (<year>1990</year>) <article-title>The phylogeny and evolution of genus <italic><tp:taxon-name><tp:taxon-name-part taxon-name-part-type="genus">Rhododendron</tp:taxon-name-part></tp:taxon-name></italic>.</article-title><source>Plant Diversity</source><volume>12</volume>(<issue>4</issue>): <fpage>353</fpage>–<lpage>365</lpage>.</mixed-citation></ref><ref id="B14"><mixed-citation xmlns:xlink="http://www.w3.org/1999/xlink" xlink:type="simple"><person-group><name name-style="western"><surname>Fang</surname><given-names>MY</given-names></name><name name-style="western"><surname>Fang</surname><given-names>RC</given-names></name><name name-style="western"><surname>He</surname><given-names>MY</given-names></name><name name-style="western"><surname>Hu</surname><given-names>LZ</given-names></name><name name-style="western"><surname>Yang</surname><given-names>HB</given-names></name><name name-style="western"><surname>Chamberlain</surname><given-names>DF</given-names></name></person-group> (<year>2005</year>) <article-title><italic><tp:taxon-name><tp:taxon-name-part taxon-name-part-type="genus">Rhododendron</tp:taxon-name-part></tp:taxon-name></italic>.</article-title> In: <person-group><name name-style="western"><surname>Wu</surname><given-names>ZY</given-names></name><name name-style="western"><surname>Raven</surname><given-names>PH</given-names></name><name name-style="western"><surname>Hong</surname><given-names>DY</given-names></name></person-group> (<role>Eds</role>) <issue-title>Flora of China (Vol. 14). Science Press, Beijing, China; Missouri Botanical Garden Press, St.</issue-title><source>Louis</source><volume>14</volume>: <fpage>260</fpage>–<lpage>455</lpage>.</mixed-citation></ref><ref id="B26"><mixed-citation xmlns:xlink="http://www.w3.org/1999/xlink" xlink:type="simple"><person-group><name name-style="western"><surname>Li</surname><given-names>GZ</given-names></name></person-group> (<year>2008</year>) <source><italic><tp:taxon-name><tp:taxon-name-part taxon-name-part-type="genus">Rhododendron</tp:taxon-name-part></tp:taxon-name></italic> of Guangxi Province from China.</source><publisher-name>Shanghai Science and Technology Press</publisher-name>, <publisher-loc>Shanghai</publisher-loc>, <size units="page">147 pp</size>.</mixed-citation></ref><ref id="B17"><mixed-citation xmlns:xlink="http://www.w3.org/1999/xlink" xlink:type="simple"><person-group><name name-style="western"><surname>Geng</surname><given-names>YY</given-names></name></person-group> (<year>2004</year>) <article-title>New synonymies in the genus <italic><tp:taxon-name><tp:taxon-name-part taxon-name-part-type="genus">Rhododendron</tp:taxon-name-part></tp:taxon-name></italic> from China.</article-title><source>Zhiwu Fenlei Xuebao</source><volume>42</volume>(<issue>6</issue>): <fpage>566</fpage>–<lpage>570</lpage>.</mixed-citation></ref><ref id="B18"><mixed-citation xmlns:xlink="http://www.w3.org/1999/xlink" xlink:type="simple"><person-group><name name-style="western"><surname>Geng</surname><given-names>YY</given-names></name></person-group> (<year>2014</year>) <source>The genus <italic><tp:taxon-name><tp:taxon-name-part taxon-name-part-type="genus">Rhododendron</tp:taxon-name-part></tp:taxon-name></italic> of China.</source><publisher-name>Shanghai Science and Technology Press</publisher-name>, <publisher-loc>Shanghai</publisher-loc>, <size units="page">51 pp</size>.</mixed-citation></ref><ref id="B37"><mixed-citation xmlns:xlink="http://www.w3.org/1999/xlink" xlink:type="simple"><person-group><name name-style="western"><surname>Yang</surname><given-names>CH</given-names></name><name name-style="western"><surname>Dai</surname><given-names>XY</given-names></name><name name-style="western"><surname>Deng</surname><given-names>LX</given-names></name><name name-style="western"><surname>Ma</surname><given-names>YP</given-names></name></person-group> (<year>2022</year>) The <italic><tp:taxon-name><tp:taxon-name-part taxon-name-part-type="genus">Rhododendron</tp:taxon-name-part></tp:taxon-name></italic> species of Guizhou province from China. Guizhou Science and Technology Press, Guiyang.</mixed-citation></ref><ref id="B21"><mixed-citation xmlns:xlink="http://www.w3.org/1999/xlink" xlink:type="simple"><person-group><name name-style="western"><surname>Hu</surname><given-names>L</given-names></name><name name-style="western"><surname>Tate</surname><given-names>JA</given-names></name><name name-style="western"><surname>Gardiner</surname><given-names>SE</given-names></name><name name-style="western"><surname>Mackay</surname><given-names>M</given-names></name></person-group> (<year>2023</year>) <article-title>Ploidy variation in <tp:taxon-name><tp:taxon-name-part taxon-name-part-type="genus">Rhododendron</tp:taxon-name-part> <tp:taxon-name-part taxon-name-part-type="infraspecific-rank">subsection</tp:taxon-name-part> <tp:taxon-name-part taxon-name-part-type="subsection">Maddenia</tp:taxon-name-part></tp:taxon-name> and its implications for conservation.</article-title><source>AoB Plants</source><volume>15</volume>: <fpage>1</fpage>–<lpage>15</lpage>. <ext-link xlink:href="10.1093/aobpla/plad016" ext-link-type="doi" xlink:type="simple">https://doi.org/10.1093/aobpla/plad016</ext-link></mixed-citation></ref></ref-list></tp:taxon-treatment>
